# Supplementary material for: “Let’s Use This Mess to Our Advantage”: Calls to Action to Optimize School Nutrition Program beyond the Pandemic
Source: Int J Environ Res Public Health. 2022 Jun 22;19(13):7650. doi: 10.3390/ijerph19137650 (PMC9265650; doi:10.3390/ijerph19137650)
Supplement: Supplementary file 1 [file ijerph-19-07650-s001.zip]

Archive with 1 entries (1 files):
- ijerph-1769346-supplementary.pdf
